# Supplementary material for: Biochar-Based Single-Atom Cobalt Catalyst for Efficient Thermal Decomposition of Ammonium Perchlorate: Preparation, Performance and Mechanism
Source: Int J Mol Sci. 2026 Jul 2;27(13):5964. doi: 10.3390/ijms27135964 (PMC13362475; doi:10.3390/ijms27135964)
Supplement: Supplementary file 1 [file ijms-27-05964-s001.zip]

Archive with 1 entries (1 files):
- ijms-4363131-supplementary.pdf
